# Supplementary material for: Respiratory Muscle Strength Training in Parkinson’s Disease—A Systematic Review and Meta-Analysis
Source: Healthcare (Basel). 2025 May 21;13(10):1214. doi: 10.3390/healthcare13101214 (PMC12111514; doi:10.3390/healthcare13101214)
Supplement: Supplementary file 1 [file healthcare-13-01214-s001.zip]

Archive with 1 entries (1 files):
- healthcare-3641727-supplementary.pdf
